# Supplementary material for: Nondestructive Detection of Rice Milling Quality Using Hyperspectral Imaging with Machine and Deep Learning Regression
Source: Foods. 2025 Jun 3;14(11):1977. doi: 10.3390/foods14111977 (PMC12155452; doi:10.3390/foods14111977)
Supplement: Supplementary file 1 [file foods-14-01977-s001.zip]

Archive with 1 entries (1 files):
- foods-3634959-supplementary.pdf
